# Supplementary material for: Widom Lines in Binary Mixtures of Supercritical Fluids
Source: Sci Rep. 2017 Jun 8;7:3027. doi: 10.1038/s41598-017-03334-3 (PMC5465206; doi:10.1038/s41598-017-03334-3)
Supplement: Supplementary file 2 — ReaxFF Force Field for Ne/Ar model system [file 41598_2017_3334_MOESM2_ESM.txt]

Reactive MD-force field: Noble gases
 39       ! Number of general parameters                                        
   50.0000 !Overcoordination parameter                                          
    9.4514 !Overcoordination parameter                                          
   30.0000 !Valency angle conjugation parameter                                 
  216.4305 !Triple bond stabilisation parameter                                 
   12.4838 !Triple bond stabilisation parameter                                 
    0.0000 !C2-correction                                                       
    1.0701 !Undercoordination parameter                                         
    7.5000 !Triple bond stabilisation parameter                                 
   11.9083 !Undercoordination parameter                                         
   13.3822 !Undercoordination parameter                                         
  -10.4637 !Triple bond stabilization energy                                    
    0.0000 !Lower Taper-radius                                                  
   10.0000 !Upper Taper-radius                                                  
    2.8793 !Not used                                                            
   33.8667 !Valency undercoordination                                           
    3.5895 !Valency angle/lone pair parameter                                   
    1.0563 !Valency angle                                                       
    2.0384 !Valency angle parameter                                             
    6.1431 !Not used                                                            
    6.9290 !Double bond/angle parameter                                         
    0.0283 !Double bond/angle parameter: overcoord                              
    0.0570 !Double bond/angle parameter: overcoord                              
   -2.4837 !Not used                                                            
    5.8374 !Torsion/BO parameter                                                
   10.0000 !Torsion overcoordination                                            
    1.8820 !Torsion overcoordination                                            
   -1.2327 !Conjugation 0 (not used)                                            
    2.1861 !Conjugation                                                         
    1.5591 !vdWaals shielding                                                   
    0.0100 !Cutoff for bond order (*100)                                        
    5.2216 !Valency angle conjugation parameter                                 
    3.4021 !Overcoordination parameter                                          
   38.5241 !Overcoordination parameter                                          
    2.1533 !Valency/lone pair parameter                                         
    0.5000 !Not used                                                            
   20.0000 !Not used                                                            
    5.0000 !Molecular energy (not used)                                         
    0.0000 !Molecular energy (not used)                                         
    6.5560 !Valency angle conjugation parameter                                 
  5    ! Nr of atoms; cov.r; valency;a.m;Rvdw;Evdw;gammaEEM;cov.r2;#            
            alfa;gammavdW;valency;Eunder;Eover;chiEEM;etaEEM;n.u.               
            cov r3;Elp;Heat inc.;n.u.;n.u.;n.u.;n.u.                            
            ov/un;val1;n.u.;val3,vval4                                          
 He  -0.1000   2.0000   4.0026   1.3000   0.0050   0.5000  -0.1000   4.0000
     12.0000   4.0000   4.0000   0.0000   0.0000   5.0000 999999.0000   0.0000
     -0.1000   0.0000  -2.3700   6.4918   8.5961   0.2368  10.8563   0.0000
     -5.0000   3.1873   1.0338   6.2998   2.5791   0.0000   0.0000   0.0000
 Ne  -0.1000   2.0000  20.1797   2.3140   0.1730   0.5000  -0.1000   4.0000
     19.0000  10.0000   4.0000   0.0000   0.0000   5.0000 999999.0000   0.0000
     -0.1000   0.0000  -2.3700   6.4918   8.5961   0.2368   0.8563   0.0000
     -5.0000   3.1873   1.0338   6.2998   2.5791   0.0000   0.0000   0.0000
 Ar  -0.1000   2.0000  39.9480   1.5550   0.6460   0.5000  -0.1000   4.0000
     10.1000  40.0000   4.0000   0.0000   0.0000   0.0000 999999.0000   0.0000
     -0.1000   0.0000  -2.3700   6.4918   8.5961   0.2368   0.8563   0.0000
     -5.0000   3.1873   1.0338   6.2998   2.5791   0.0000   0.0000   0.0000
 Kr  -0.1000   2.0000  83.7980   2.1000   0.5225   0.5000  -0.1000   4.0000
     12.0000   4.0000   4.0000   0.0000   0.0000   5.0000 999999.0000   0.0000
     -0.1000   0.0000  -2.3700   6.4918   8.5961   0.2368   0.8563   0.0000
     -5.0000   3.1873   1.0338   6.2998   2.5791   0.0000   0.0000   0.0000
 Xe  -0.1000   2.0000 131.2936   2.2700   0.7800   0.5000  -0.1000   4.0000
     12.0000   4.0000   4.0000   0.0000   0.0000   5.0000 999999.0000   0.0000
     -0.1000   0.0000  -2.3700   6.4918   8.5961   0.2368   0.8563   0.0000
     -5.0000   3.1873   1.0338   6.2998   2.5791   0.0000   0.0000   0.0000
  0      ! Nr of bonds; Edis1;LPpen;n.u.;pbe1;pbo5;13corr;pbo6                  
                         pbe2;pbo3;pbo4;Etrip;pbo1;pbo2;ovcorr                  
  0    ! Nr of off-diagonal terms; Ediss;Ro;gamma;rsigma;rpi;rpi2               
  0    ! Nr of angles;at1;at2;at3;Thetao,o;ka;kb;pv1;pv2                        
  0    ! Nr of torsions;at1;at2;at3;at4;;V1;V2;V3;V2(BO);vconj;n.u;n            
  0    ! Nr of hydrogen bonds;at1;at2;at3;Rhb;Dehb;vhb1                         
